# Supplementary material for: Parametric analysis of SARS-CoV-2 dose-response models in transportation scenarios
Source: PLoS One. 2024 Jun 12;19(6):e0301996. doi: 10.1371/journal.pone.0301996 (PMC11168674; doi:10.1371/journal.pone.0301996)
Supplement: S1 Data — (ZIP) [file pone.0301996.s001.zip]

Archive with 16 entries (15 files):
- Supplementary_parameterization/
- Supplementary_parameterization/Parameterization_Beta_Harbin Train.xlsx
- Supplementary_parameterization/Parameterization_Beta_Restaurant.xlsx
- Supplementary_parameterization/Parameterization_Beta_UK flight.xlsx
- Supplementary_parameterization/Parameterization_Beta_Wuhan Large Bus.xlsx
- Supplementary_parameterization/Parameterization_Beta_Wuhan Mini Bus.xlsx
- Supplementary_parameterization/Parameterization_Exponential_Harbin Train.xlsx
- Supplementary_parameterization/Parameterization_Exponential_Restaurant.xlsx
- Supplementary_parameterization/Parameterization_Exponential_UK flight.xlsx
- Supplementary_parameterization/Parameterization_Exponential_Wuhan Large Bus.xlsx
- Supplementary_parameterization/Parameterization_Exponential_Wuhan Mini Bus.xlsx
- Supplementary_parameterization/Parameterization_Weibull_Harbin Train.xlsx
- Supplementary_parameterization/Parameterization_Weibull_Restaurant.xlsx
- Supplementary_parameterization/Parameterization_Weibull_UK flight.xlsx
- Supplementary_parameterization/Parameterization_Weibull_Wuhan Large Bus.xlsx
- Supplementary_parameterization/Parameterization_Weibull_Wuhan Mini Bus.xlsx
