# Supplementary material for: Parametric analysis of SARS-CoV-2 dose-response models in transportation scenarios
Source: PLoS One. 2024 Jun 12;19(6):e0301996. doi: 10.1371/journal.pone.0301996 (PMC11168674; doi:10.1371/journal.pone.0301996)
Supplement: S1 Data — (ZIP) [file pone.0301996.s001.zip › Supplementary_parameterization/Parameterization_Beta_Harbin Train.xlsx]

## Sheet: Beta_train2
Raw x	Raw y	Dist to X0	Dist to Y0	Distance (m)	Truncated distance	Time (min)	Status	Dose	Combined dose	P from combined dose	Infection probability	Combined prob		combined	X0
0	0	0	2.3622	2.3622	2	160		0	0	0	0	0			0
0	31	0	1.5748	1.5748	1.5748	160		0.200065	0.200065	0.00874304	0.00874304	0.00874304			Y0
0	62	0	0.787402	0.787402	0.787402	160		2.74782	2.74782	0.111103	0.111103	0.111103			93
0	93	0	0	0	0	160		9.6	9.6	0.321319	0.321319	0.321319			ID
0	124	0	0.787402	0.787402	0.787402	160		2.74782	2.74782	0.111103	0.111103	0.111103			20
0	155	0	1.5748	1.5748	1.5748	160		0.200065	0.200065	0.00874304	0.00874304	0.00874304
0	186	0	2.3622	2.3622	2	160		0	0	0	0	0
0	217	0	3.14961	3.14961	2	160		0	0	0	0	0
0	248	0	3.93701	3.93701	2	160		0	0	0	0	0
18	0	0.457201	2.3622	2.40604	2	160		0	0	0	0	0
18	31	0.457201	1.5748	1.63983	1.63983	160		0.13212	0.13212	0.00578613	0.00578613	0.00578613
18	62	0.457201	0.787402	0.910513	0.910513	160		2.10257	2.10257	0.086667	0.086667	0.086667
18	93	0.457201	0	0.457201	0.457201	160		5.0173	5.0173	0.189978	0.189978	0.189978
18	124	0.457201	0.787402	0.910513	0.910513	160		2.10257	2.10257	0.086667	0.086667	0.086667
18	155	0.457201	1.5748	1.63983	1.63983	160		0.13212	0.13212	0.00578613	0.00578613	0.00578613
18	186	0.457201	2.3622	2.40604	2	160		0	0	0	0	0
18	217	0.457201	3.14961	3.18262	2	160		0	0	0	0	0
18	248	0.457201	3.93701	3.96347	2	160		0	0	0	0	0
36	31	0.914402	1.5748	1.82103	1.82103	160		0.022997	0.0600353	0.00263518	0.00101061	0.0026359
36	62	0.914402	0.787402	1.2067	1.2067	160		0.951231	1.12274	0.0476783	0.0406089	0.0478062
36	93	0.914402	0	0.914402	0.914402	160		2.08386	2.1209	0.0873742	0.0859441	0.0874312
36	124	0.914402	0.787402	1.2067	1.2067	160		0.951231	0.951231	0.0406089	0.0406089	0.0406089																				X	Y
36	155	0.914402	1.5748	1.82103	1.82103	160		0.022997	0.022997	0.00101061	0.00101061	0.00101061																			13	81	31
36	186	0.914402	2.3622	2.53301	2	160		0	0	0	0	0																			27	36	124
36	217	0.914402	3.14961	3.27966	2	160		0	0	0	0	0																			28	81	124
36	248	0.914402	3.93701	4.0418	2	160		0	0	0	0	0
91	0	2.3114	2.3622	3.30494	2	160		0	0.18506	0.0080911	0	0.0080911
91	31	2.3114	1.5748	2.79689	2	160		0	2.604	0.105738	0	0.105738
91	62	2.3114	0.787402	2.44184	2	160		0	7.34421	0.260826	0	0.260826
91	93	2.3114	0	2.3114	2	160		0	2.604	0.105738	0	0.105738
91	124	2.3114	0.787402	2.44184	2	160		0	0.18506	0.0080911	0	0.0080911
91	155	2.3114	1.5748	2.79689	2	160		0	0	0	0	0
91	186	2.3114	2.3622	3.30494	2	160		0	0	0	0	0
91	217	2.3114	3.14961	3.90674	2	160		0	0	0	0	0
91	248	2.3114	3.93701	4.56537	2	160		0	0	0	0	0
109	0	2.76861	2.3622	3.63939	2	160		0	0.176977	0.00773968	0	0.00773968
109	31	2.76861	1.5748	3.18515	2	160		0	2.52704	0.102848	0	0.102848				0
109	62	2.76861	0.787402	2.8784	2	160		0	6.83607	0.246136	0	0.246136				31
109	93	2.76861	0	2.76861	2	160		0	2.52704	0.102848	0	0.102848				62
109	124	2.76861	0.787402	2.8784	2	160		0	0.176977	0.00773968	0	0.00773968			0,93	93
109	155	2.76861	1.5748	3.18515	2	160		0	0	0	0	0				124
109	186	2.76861	2.3622	3.63939	2	160		0	0	0	0	0				155
109	217	2.76861	3.14961	4.19347	2	160		0	0	0	0	0				186
109	248	2.76861	3.93701	4.81302	2	160		0	0	0	0	0				217
																248
															X0	279
0	0	2.51461	1.5748	2.96703	2	160		0			0				99	310
0	31	2.51461	0.787402	2.635	2	160		0			0				Y0
0	62	2.51461	0	2.51461	2	160		0			0				62
0	93	2.51461	0.787402	2.635	2	160		0			0				ID
0	124	2.51461	1.5748	2.96703	2	160		0			0				19
0	155	2.51461	2.3622	3.45011	2	160		0			0
0	186	2.51461	3.14961	4.03029	2	160		0			0
0	217	2.51461	3.93701	4.67154	2	160		0			0																											20:43:00
0	248	2.51461	4.72441	5.35194	2	160		0			0
18	0	2.0574	1.5748	2.59093	2	160		0			0
18	31	2.0574	0.787402	2.20293	2	160		0			0
18	62	2.0574	0	2.0574	2	160		0			0
18	93	2.0574	0.787402	2.20293	2	160		0			0
18	124	2.0574	1.5748	2.59093	2	160		0			0
18	155	2.0574	2.3622	3.13256	2	160		0			0
18	186	2.0574	3.14961	3.76204	2	160		0			0
18	217	2.0574	3.93701	4.44218	2	160		0			0
18	248	2.0574	4.72441	5.15296	2	160		0			0
36	31	1.6002	0.787402	1.78344	1.78344	160		0.0370383			0.00162693
36	62	1.6002	0	1.6002	1.6002	160		0.171512			0.00750197
36	93	1.6002	0.787402	1.78344	1.78344	160		0.0370383			0.00162693
36	124	1.6002	1.5748	2.24514	2	160		0			0
36	155	1.6002	2.3622	2.85318	2	160		0			0
36	186	1.6002	3.14961	3.5328	2	160		0			0
36	217	1.6002	3.93701	4.24979	2	160		0			0
36	248	1.6002	4.72441	4.98806	2	160		0			0
91	0	0.2032	1.5748	1.58786	1.58786	160		0.18506			0.0080911
91	31	0.2032	0.787402	0.813198	0.813198	160		2.604			0.105738
91	62	0.2032	0	0.2032	0.2032	160		7.34421			0.260826
91	93	0.2032	0.787402	0.813198	0.813198	160		2.604			0.105738
91	124	0.2032	1.5748	1.58786	1.58786	160		0.18506			0.0080911
91	155	0.2032	2.3622	2.37093	2	160		0			0
91	186	0.2032	3.14961	3.15615	2	160		0			0
91	217	0.2032	3.93701	3.94225	2	160		0			0
91	248	0.2032	4.72441	4.72878	2	160		0			0
109	0	0.254001	1.5748	1.59516	1.59516	160		0.176977			0.00773968
109	31	0.254001	0.787402	0.827356	0.827356	160		2.52704			0.102848
109	62	0.254001	0	0.254001	0.254001	160		6.83607			0.246136
109	93	0.254001	0.787402	0.827356	0.827356	160		2.52704			0.102848
109	124	0.254001	1.5748	1.59516	1.59516	160		0.176977			0.00773968
109	155	0.254001	2.3622	2.37582	2	160		0			0
109	186	0.254001	3.14961	3.15983	2	160		0			0
109	217	0.254001	3.93701	3.94519	2	160		0			0
109	248	0.254001	4.72441	4.73123	2	160		0			0
Actual	2
b1	52.3
a1	2.3
d0	2
alpha	2.5
kappa	0.06
All person	2.07163
error	0.0358153
