# Supplementary material for: Parametric analysis of SARS-CoV-2 dose-response models in transportation scenarios
Source: PLoS One. 2024 Jun 12;19(6):e0301996. doi: 10.1371/journal.pone.0301996 (PMC11168674; doi:10.1371/journal.pone.0301996)
Supplement: S1 Data — (ZIP) [file pone.0301996.s001.zip › Supplementary_parameterization/Parameterization_Beta_Restaurant.xlsx]

## Sheet: beta_restaurant
Person	Raw x	Raw y	x (m)	y (m)	Distance (m)	Truncated distance	Time (min)	Status	Infection probability					Notes	x scaling	y scaling	A1 x	A1 y		Avg exposure	Dose	Total dose	Dose/min
B1	7.1	0.9	1.775	0.271084	1.79558	1.79558	53	Infected	0.573638						0.25	0.301205	9	2.5		43.9524	23.4648	178.625	4.06405
B2	3.9	0.7	0.975	0.210843	0.997537	0.997537	53	Infected	0.750729						0.25	0.301205					43.3794
B3	4.2	3.7	1.05	1.11446	1.53118	1.53118	53	Infected	0.643093						0.25	0.301205					29.5545
B4	7.2	3.7	1.8	1.11446	2.11708	2.11708	53	Not infected	0.472975						0.25	0.301205					16.7947
C1	11.3	0.7	2.825	0.210843	2.83286	2.83286	73	Infected	0.25687						0.25	0.301205					7.20596
C2	12.3	4.8	3.075	1.44578	3.39793	3.39793	73	Infected	0.0155433	Possibility of later infection					0.25	0.301205					0.357432
C3	12.7	0.7	3.175	0.210843	3.18199	3.18199	73	Not infected	0.0904991						0.25	0.301205					2.20212
C4	13.2	2.9	3.3	0.873494	3.41365	3.41365	73	Not infected	0.0119253						0.25	0.301205					0.273514
C5	10.2	5.6	2.55	1.68675	3.05739	3.05739	73	Not infected	0.146796						0.25	0.301205					3.7375
C6	8.3	4.9	2.075	1.4759	2.54635	2.54635	73	Not infected	0.394824						0.25	0.301205					12.7633
C7	8.8	0.7	2.2	0.210843	2.21008	2.21008	73	Not infected	0.53549						0.25	0.301205					20.6939
E1	0.1	12.2	0.025	3.6747	3.67478	3.5	20	Not infected	0						0.25	0.301205					0
E2	1.1	10.4	0.275	3.13253	3.14458	3.14458	20	Not infected	0.0309936						0.25	0.301205					0.720842
E3	0.7	8.5	0.175	2.56024	2.56621	2.56621	20	Not infected	0.13418						0.25	0.301205					3.38099
E4	0.6	7	0.15	2.10843	2.11376	2.11376	20	Not infected	0.232048						0.25	0.301205					6.36194
E5	2.4	6.7	0.6	2.01807	2.10538	2.10538	20	Not infected	0.233902						0.25	0.301205					6.42362
F1	12.7	8	3.175	2.40964	3.98585	3.5	20	Not infected	0						0.25	0.301205					0
F2	12.8	11.4	3.2	3.43373	4.69367	3.5	20	Not infected	0						0.25	0.301205					0
F3	10.4	13	2.6	3.91566	4.70026	3.5	20	Not infected	0						0.25	0.301205					0
F4	7.7	12.3	1.925	3.70482	4.17508	3.5	20	Not infected	0						0.25	0.301205					0
F5	7.2	7.9	1.8	2.37952	2.98364	2.98364	20	Not infected	0.0553242						0.25	0.301205					1.31031
										Actual number infected		4 to 5
	Error	0.0269042	4							Actual number infected		4
beta param	b1	52.3
beta param	a1	2.3
	alpha =	1.6		Condition 1:
	r0 = (m)	3.5		Condition 2:
	Kappa = (per minute)	1.4
	E and F times	20
	Expected infected=	3.89238
	For E and F	0.686447
