# Supplementary material for: Parametric analysis of SARS-CoV-2 dose-response models in transportation scenarios
Source: PLoS One. 2024 Jun 12;19(6):e0301996. doi: 10.1371/journal.pone.0301996 (PMC11168674; doi:10.1371/journal.pone.0301996)
Supplement: S1 Data — (ZIP) [file pone.0301996.s001.zip › Supplementary_parameterization/Parameterization_Beta_UK flight.xlsx]

## Sheet: beta_UK
Raw x	Raw y	Dist to X0	Dist to Y0	Distance (m)	Truncated distance	Time (min)	Status	Infection probability		X0	Exposure	Dose	Total dose	Dose/min
1460	81	4.06401	4.11481	5.78341	3.5	600		0		1300	600	0	2852.96	4.75494
1460	18	4.06401	2.51461	4.77906	3.5	600		0		Y0		0
1460	-18	4.06401	1.6002	4.3677	3.5	600		0		-81		0
1420	81	3.04801	4.11481	5.12074	3.5	600		0				0
1420	-81	3.04801	0	3.04801	3.04801	600		0.664332				31.7675
1380	81	2.032	4.11481	4.58919	3.5	600		0				0
1380	18	2.032	2.51461	3.233	3.233	600		0.414058				13.6834
1380	-18	2.032	1.6002	2.58644	2.58644	600		0.911699				97.937
1380	-81	2.032	0	2.032	2.032	600		0.975315				209.185
1340	81	1.016	4.11481	4.23838	3.5	600		0				0
1340	18	1.016	2.51461	2.7121	2.7121	600		0.875937				77.2898
1340	-18	1.016	1.6002	1.8955	1.8955	600		0.981069				241.165
1340	-81	1.016	0	1.016	1.016	600		0.995296				485.302
1300	81	0	4.11481	4.11481	3.5	600		0				0
1300	18	0	2.51461	2.51461	2.51461	600		0.92664				110.547
1300	-18	0	1.6002	1.6002	1.6002	600		0.988773				316.011
1300	-81	0	0	0	0	600		0.998533				840
1260	18	1.016	2.51461	2.7121	2.7121	600		0.875937				77.2898
1260	-18	1.016	1.6002	1.8955	1.8955	600		0.981069				241.165
1220	18	2.032	2.51461	3.233	3.233	600		0.414058				13.6834
1220	-18	2.032	1.6002	2.58644	2.58644	600		0.911699				97.937
1120	90	4.57201	4.34341	6.30622	3.5	600		0				0
1120	72	4.57201	3.88621	6.00049	3.5	600		0	Actual number infected		11.9144	0
1120	18	4.57201	2.51461	5.2179	3.5	600		0				0
1120	0	4.57201	2.0574	5.0136	3.5	600		0				0
1120	-18	4.57201	1.6002	4.84396	3.5	600		0				0
1120	-72	4.57201	0.2286	4.57772	3.5	600		0				0
1120	-90	4.57201	0.2286	4.57772	3.5	600		0				0
1088	90	5.38481	4.34341	6.91819	3.5	600		0				0
1088	72	5.38481	3.88621	6.64069	3.5	600		0				0
1088	18	5.38481	2.51461	5.94301	3.5	600		0				0
1088	0	5.38481	2.0574	5.76447	3.5	600		0				0
1088	-18	5.38481	1.6002	5.61755	3.5	600		0				0
1088	-72	5.38481	0.2286	5.38966	3.5	600		0				0
1088	-90	5.38481	0.2286	5.38966	3.5	600		0				0
1056	90	6.19761	4.34341	7.56806	3.5	600		0				0
1056	72	6.19761	3.88621	7.31526	3.5	600		0				0
1056	18	6.19761	2.51461	6.68832	3.5	600		0				0
1056	0	6.19761	2.0574	6.53018	3.5	600		0				0
1056	-18	6.19761	1.6002	6.40086	3.5	600		0				0
1056	-72	6.19761	0.2286	6.20183	3.5	600		0				0
1056	-90	6.19761	0.2286	6.20183	3.5	600		0				0
1024	90	7.01041	4.34341	8.24688	3.5	600		0				0
1024	72	7.01041	3.88621	8.01552	3.5	600		0				0
1024	18	7.01041	2.51461	7.44776	3.5	600		0				0
1024	0	7.01041	2.0574	7.30608	3.5	600		0				0
1024	-18	7.01041	1.6002	7.19073	3.5	600		0				0
1024	-72	7.01041	0.2286	7.01414	3.5	600		0				0
1024	-90	7.01041	0.2286	7.01414	3.5	600		0				0
992	90	7.82322	4.34341	8.94807	3.5	600		0				0
992	72	7.82322	3.88621	8.73529	3.5	600		0				0
992	18	7.82322	2.51461	8.21742	3.5	600		0				0
992	0	7.82322	2.0574	8.08923	3.5	600		0				0
992	-18	7.82322	1.6002	7.9852	3.5	600		0				0
992	-72	7.82322	0.2286	7.82655	3.5	600		0				0
992	-90	7.82322	0.2286	7.82655	3.5	600		0				0
912	18	9.85522	2.51461	10.171	3.5	600		0				0
912	0	9.85522	2.0574	10.0677	3.5	600		0				0
880	90	10.668	4.34341	11.5183	3.5	600		0				0
880	54	10.668	3.42901	11.2056	3.5	600		0				0
880	18	10.668	2.51461	10.9604	3.5	600		0				0
880	-18	10.668	1.6002	10.7874	3.5	600		0				0
848	90	11.4808	4.34341	12.275	3.5	600		0				0
848	-90	11.4808	0.2286	11.4831	3.5	600		0				0
816	90	12.2936	4.34341	13.0383	3.5	600		0				0
816	54	12.2936	3.42901	12.7629	3.5	600		0				0
784	90	13.1064	4.34341	13.8074	3.5	600		0				0
784	72	13.1064	3.88621	13.6704	3.5	600		0				0
784	54	13.1064	3.42901	13.5476	3.5	600		0				0
784	18	13.1064	2.51461	13.3455	3.5	600		0				0
784	0	13.1064	2.0574	13.2669	3.5	600		0				0
784	-18	13.1064	1.6002	13.2038	3.5	600		0				0
784	-54	13.1064	0.685801	13.1244	3.5	600		0				0
784	-72	13.1064	0.2286	13.1084	3.5	600		0				0
784	-90	13.1064	0.2286	13.1084	3.5	600		0				0
752	90	13.9192	4.34341	14.5812	3.5	600		0				0
752	72	13.9192	3.88621	14.4516	3.5	600		0				0
752	54	13.9192	3.42901	14.3354	3.5	600		0				0
752	18	13.9192	2.51461	14.1445	3.5	600		0				0
752	0	13.9192	2.0574	14.0705	3.5	600		0				0
752	-18	13.9192	1.6002	14.0109	3.5	600		0				0
752	-54	13.9192	0.685801	13.9361	3.5	600		0				0
752	-72	13.9192	0.2286	13.9211	3.5	600		0				0
752	-90	13.9192	0.2286	13.9211	3.5	600		0				0
720	90	14.732	4.34341	15.359	3.5	600		0				0
720	72	14.732	3.88621	15.236	3.5	600		0				0
720	54	14.732	3.42901	15.1258	3.5	600		0				0
720	18	14.732	2.51461	14.9451	3.5	600		0				0
720	0	14.732	2.0574	14.875	3.5	600		0				0
720	-18	14.732	1.6002	14.8187	3.5	600		0				0
720	-54	14.732	0.685801	14.748	3.5	600		0				0
720	-72	14.732	0.2286	14.7338	3.5	600		0				0
720	-90	14.732	0.2286	14.7338	3.5	600		0				0
688	90	15.5448	4.34341	16.1402	3.5	600		0				0
688	72	15.5448	3.88621	16.0232	3.5	600		0				0
688	54	15.5448	3.42901	15.9185	3.5	600		0				0
688	-18	15.5448	1.6002	15.627	3.5	600		0				0
688	-54	15.5448	0.685801	15.56	3.5	600		0				0
688	-72	15.5448	0.2286	15.5465	3.5	600		0				0
688	-90	15.5448	0.2286	15.5465	3.5	600		0				0
656	90	16.3576	4.34341	16.9245	3.5	600		0				0
656	72	16.3576	3.88621	16.8129	3.5	600		0				0
656	54	16.3576	3.42901	16.7132	3.5	600		0				0
656	18	16.3576	2.51461	16.5498	3.5	600		0				0
656	0	16.3576	2.0574	16.4865	3.5	600		0				0
656	-18	16.3576	1.6002	16.4357	3.5	600		0				0
656	-54	16.3576	0.685801	16.372	3.5	600		0				0
656	-72	16.3576	0.2286	16.3592	3.5	600		0				0
656	-90	16.3576	0.2286	16.3592	3.5	600		0				0
539	0	19.3294	2.0574	19.4386	3.5	600		0				0
539	18	19.3294	2.51461	19.4923	3.5	600		0				0
539	54	19.3294	3.42901	19.6312	3.5	600		0				0
539	72	19.3294	3.88621	19.7162	3.5	600		0				0
539	90	19.3294	4.34341	19.8114	3.5	600		0				0
539	-18	19.3294	1.6002	19.3956	3.5	600		0				0
539	-54	19.3294	0.685801	19.3416	3.5	600		0				0
539	-72	19.3294	0.2286	19.3308	3.5	600		0				0
539	-90	19.3294	0.2286	19.3308	3.5	600		0				0
507	0	20.1422	2.0574	20.247	3.5	600		0				0
507	18	20.1422	2.51461	20.2986	3.5	600		0				0
507	54	20.1422	3.42901	20.432	3.5	600		0				0
507	72	20.1422	3.88621	20.5137	3.5	600		0				0
507	90	20.1422	4.34341	20.6052	3.5	600		0				0
507	-18	20.1422	1.6002	20.2057	3.5	600		0				0
507	-54	20.1422	0.685801	20.1539	3.5	600		0				0
507	-72	20.1422	0.2286	20.1435	3.5	600		0				0
507	-90	20.1422	0.2286	20.1435	3.5	600		0				0
475	0	20.955	2.0574	21.0558	3.5	600		0				0
475	18	20.955	2.51461	21.1054	3.5	600		0				0
475	54	20.955	3.42901	21.2337	3.5	600		0				0
475	90	20.955	4.34341	21.4004	3.5	600		0				0
475	-18	20.955	1.6002	21.0161	3.5	600		0				0
475	-54	20.955	0.685801	20.9663	3.5	600		0				0
475	-72	20.955	0.2286	20.9563	3.5	600		0				0
475	-90	20.955	0.2286	20.9563	3.5	600		0				0
443	0	21.7678	2.0574	21.8649	3.5	600		0				0
443	18	21.7678	2.51461	21.9126	3.5	600		0				0
443	54	21.7678	3.42901	22.0363	3.5	600		0				0
443	90	21.7678	4.34341	22.1969	3.5	600		0				0
443	-72	21.7678	0.2286	21.769	3.5	600		0				0
443	-90	21.7678	0.2286	21.769	3.5	600		0				0
411	0	22.5806	2.0574	22.6742	3.5	600		0				0
411	18	22.5806	2.51461	22.7202	3.5	600		0				0
411	72	22.5806	3.88621	22.9126	3.5	600		0				0
411	90	22.5806	4.34341	22.9946	3.5	600		0				0
411	-54	22.5806	0.685801	22.5911	3.5	600		0				0
411	-72	22.5806	0.2286	22.5818	3.5	600		0				0
411	-90	22.5806	0.2286	22.5818	3.5	600		0				0
379	18	23.3934	2.51461	23.5282	3.5	600		0				0
379	54	23.3934	3.42901	23.6434	3.5	600		0				0
379	72	23.3934	3.88621	23.714	3.5	600		0				0
379	90	23.3934	4.34341	23.7932	3.5	600		0				0
379	-18	23.3934	1.6002	23.4481	3.5	600		0				0
379	-72	23.3934	0.2286	23.3946	3.5	600		0				0
379	-90	23.3934	0.2286	23.3946	3.5	600		0				0
347	0	24.2062	2.0574	24.2935	3.5	600		0				0
347	18	24.2062	2.51461	24.3365	3.5	600		0				0
347	54	24.2062	3.42901	24.4479	3.5	600		0				0
347	72	24.2062	3.88621	24.5162	3.5	600		0				0
347	90	24.2062	4.34341	24.5928	3.5	600		0				0
347	-18	24.2062	1.6002	24.2591	3.5	600		0				0
347	-72	24.2062	0.2286	24.2073	3.5	600		0				0
347	-90	24.2062	0.2286	24.2073	3.5	600		0				0
315	0	25.0191	2.0574	25.1035	3.5	600		0				0
315	18	25.0191	2.51461	25.1451	3.5	600		0				0
315	54	25.0191	3.42901	25.2529	3.5	600		0				0
315	-18	25.0191	1.6002	25.0702	3.5	600		0				0
315	-54	25.0191	0.685801	25.0284	3.5	600		0				0
315	-72	25.0191	0.2286	25.0201	3.5	600		0				0
315	-90	25.0191	0.2286	25.0201	3.5	600		0				0
283	0	25.8319	2.0574	25.9137	3.5	600		0				0
283	18	25.8319	2.51461	25.954	3.5	600		0				0
283	72	25.8319	3.88621	26.1225	3.5	600		0				0
283	90	25.8319	4.34341	26.1945	3.5	600		0				0
283	-72	25.8319	0.2286	25.8329	3.5	600		0				0
283	-90	25.8319	0.2286	25.8329	3.5	600		0				0
251	0	26.6447	2.0574	26.724	3.5	600		0				0
251	18	26.6447	2.51461	26.763	3.5	600		0				0
251	54	26.6447	3.42901	26.8644	3.5	600		0				0
251	90	26.6447	4.34341	26.9963	3.5	600		0				0
251	-18	26.6447	1.6002	26.6927	3.5	600		0				0
251	-90	26.6447	0.2286	26.6456	3.5	600		0				0
219	54	27.4575	3.42901	27.6707	3.5	600		0				0
219	72	27.4575	3.88621	27.7311	3.5	600		0				0
219	90	27.4575	4.34341	27.7989	3.5	600		0				0
219	-90	27.4575	0.2286	27.4584	3.5	600		0				0
187	0	28.2703	2.0574	28.345	3.5	600		0				0
187	18	28.2703	2.51461	28.3819	3.5	600		0				0
187	54	28.2703	3.42901	28.4775	3.5	600		0				0
187	72	28.2703	3.88621	28.5361	3.5	600		0				0
187	90	28.2703	4.34341	28.602	3.5	600		0				0
187	-18	28.2703	1.6002	28.3155	3.5	600		0				0
187	-54	28.2703	0.685801	28.2786	3.5	600		0				0
187	-72	28.2703	0.2286	28.2712	3.5	600		0				0
187	-90	28.2703	0.2286	28.2712	3.5	600		0				0
155	0	29.0831	2.0574	29.1557	3.5	600		0				0
155	18	29.0831	2.51461	29.1916	3.5	600		0				0
155	54	29.0831	3.42901	29.2845	3.5	600		0				0
155	72	29.0831	3.88621	29.3416	3.5	600		0				0
155	90	29.0831	4.34341	29.4056	3.5	600		0				0
155	-18	29.0831	1.6002	29.127	3.5	600		0				0
155	-54	29.0831	0.685801	29.0911	3.5	600		0				0
155	-72	29.0831	0.2286	29.084	3.5	600		0				0
155	-90	29.0831	0.2286	29.084	3.5	600		0				0
	Error	0.00713207
	b1	52.3
	a1	2.3
	alpha =	1.6
	r0 = (m)	3.5
	Kappa = (per minute)	1.4
