# Supplementary material for: Parametric analysis of SARS-CoV-2 dose-response models in transportation scenarios
Source: PLoS One. 2024 Jun 12;19(6):e0301996. doi: 10.1371/journal.pone.0301996 (PMC11168674; doi:10.1371/journal.pone.0301996)
Supplement: S1 Data — (ZIP) [file pone.0301996.s001.zip › Supplementary_parameterization/Parameterization_Beta_Wuhan Large Bus.xlsx]

## Sheet: beta_travel bus
Raw x	Raw y	Dist to X0	Dist to Y0	Distance (m)	Truncated distance	Time (min)	Status	Infection probability		X0	Exposure	Dose	Total dose	Dose/min
0	-50	0.685801	10.7696	10.7914	3.5	150		0		27	150	0	374.223	2.49482
0	0	0.685801	9.49962	9.52434	3.5	150		0		Y0		0
27	0	0	9.49962	9.49962	3.5	150		0		374		0
73	0	1.1684	9.49962	9.5712	3.5	150		0				0
100	0	1.8542	9.49962	9.67889	3.5	150		0				0
0	34	0.685801	8.63602	8.6632	3.5	150		0				0
18	34	0.2286	8.63602	8.63904	3.5	150		0				0
0	68	0.685801	7.77242	7.80261	3.5	150		0				0
18	68	0.2286	7.77242	7.77578	3.5	150		0				0
54	68	0.685801	7.77242	7.80261	3.5	150		0				0
72	68	1.143	7.77242	7.85601	3.5	150		0				0
0	102	0.685801	6.90881	6.94277	3.5	150		0				0
18	102	0.2286	6.90881	6.91259	3.5	150		0				0
54	102	0.685801	6.90881	6.94277	3.5	150		0				0
72	102	1.143	6.90881	7.00273	3.5	150		0				0
0	136	0.685801	6.04521	6.08399	3.5	150		0				0
18	136	0.2286	6.04521	6.04953	3.5	150		0				0
54	136	0.685801	6.04521	6.08399	3.5	150		0				0
72	136	1.143	6.04521	6.15232	3.5	150		0				0
0	170	0.685801	5.18161	5.2268	3.5	150		0				0
18	170	0.2286	5.18161	5.18665	3.5	150		0				0
54	170	0.685801	5.18161	5.2268	3.5	150		0				0
72	170	1.143	5.18161	5.30618	3.5	150		0				0
0	204	0.685801	4.31801	4.37213	3.5	150		0				0
18	204	0.2286	4.31801	4.32406	3.5	150		0				0
54	204	0.685801	4.31801	4.37213	3.5	150		0				0
72	204	1.143	4.31801	4.46673	3.5	150		0				0
0	238	0.685801	3.45441	3.52182	3.5	150		0				0
18	238	0.2286	3.45441	3.46196	3.46196	150		3.36962e-07				7.66223e-06
0	272	0.685801	2.59081	2.68004	2.68004	150		0.0209838				0.48446
18	272	0.2286	2.59081	2.60087	2.60087	150		0.0290673				0.675083
54	272	0.685801	2.59081	2.68004	2.68004	150		0.0209838				0.48446
72	272	1.143	2.59081	2.83174	2.83174	150		0.0101267				0.231959
0	306	0.685801	1.7272	1.85837	1.85837	150		0.217844				5.89637
18	306	0.2286	1.7272	1.74227	1.74227	150		0.266405				7.541
54	306	0.685801	1.7272	1.85837	1.85837	150		0.217844				5.89637
72	306	1.143	1.7272	2.07116	2.07116	150		0.141156				3.5772
0	340	0.685801	0.863602	1.10278	1.10278	150		0.568131				23.0432
18	340	0.2286	0.863602	0.893345	0.893345	150		0.658619				31.1529
54	340	0.685801	0.863602	1.10278	1.10278	150		0.568131				23.0432
72	340	1.143	0.863602	1.43257	1.43257	150		0.410817				13.5253
0	374	0.685801	0	0.685801	0.685801	150		0.736167				41.0464
27	374	0	0	0	0	150		0.899958				90
73	374	1.1684	0	1.1684	1.1684	150		0.537798				20.8521
100	374	1.8542	0	1.8542	1.8542	150		0.219514				5.95047
16	408	0.279401	0.863602	0.907674	0.907674	150		0.65279				30.5408
34	408	0.1778	0.863602	0.881715	0.881715	150		0.663308				31.6562
52	408	0.635001	0.863602	1.07193	1.07193	150		0.582111				24.1289
70	408	1.0922	0.863602	1.39238	1.39238	150		0.430327				14.4961
			Error	0.0184899
			b1	52.3
			a1	2.3
			alpha =	3.6
			r0 = (m)	3.5
			Kappa = (per minute)	0.6
			Actual number infected		7.85208
