# Supplementary material for: Parametric analysis of SARS-CoV-2 dose-response models in transportation scenarios
Source: PLoS One. 2024 Jun 12;19(6):e0301996. doi: 10.1371/journal.pone.0301996 (PMC11168674; doi:10.1371/journal.pone.0301996)
Supplement: S1 Data — (ZIP) [file pone.0301996.s001.zip › Supplementary_parameterization/Parameterization_Beta_Wuhan Mini Bus.xlsx]

## Sheet: beta_mini bus
Raw x	Raw y	Dist to X0	Dist to Y0	Distance (m)	Truncated distance	Time (min)	Status	Infection probability		X0		Exposure	Dose	Total dose	Dose/min
0	-55	1.8542	4.36881	4.746	3.5	60		0		73		60	0	66.293	1.10488
100	-55	0.685801	4.36881	4.42231	3.5	60		0		Y0			0
0	0	1.8542	2.97181	3.50281	3.5	60		0		117			0
27	0	1.1684	2.97181	3.19324	3.19324	60		0.00113215					0.0257651
0	39	1.8542	1.9812	2.71353	2.71353	60		0.0171648					0.395188
27	39	1.1684	1.9812	2.30007	2.30007	60		0.0567477					1.34547
100	39	0.685801	1.9812	2.09654	2.09654	60		0.0873142					2.11934
27	78	1.1684	0.990602	1.53181	1.53181	60		0.210202					5.65087
100	78	0.685801	0.990602	1.20483	1.20483	60		0.30135					8.82443
0	117	1.8542	0	1.8542	1.8542	60		0.13356					3.36368
27	117	1.1684	0	1.1684	1.1684	60		0.31207					9.23675
73	117	0	0	0	0	60		0.64752					30
25	156	1.2192	0.990602	1.57091	1.57091	60		0.200099					5.33149
	Error	0.0164201
	b1	52.3
	a1	2.3
	alpha =	2.9
	r0 = (m)	3.5
	Kappa = (per minute)	0.5
	Actual number infected		1.96716
