# Supplementary material for: Parametric analysis of SARS-CoV-2 dose-response models in transportation scenarios
Source: PLoS One. 2024 Jun 12;19(6):e0301996. doi: 10.1371/journal.pone.0301996 (PMC11168674; doi:10.1371/journal.pone.0301996)
Supplement: S1 Data — (ZIP) [file pone.0301996.s001.zip › Supplementary_parameterization/Parameterization_Exponential_Harbin Train.xlsx]

## Sheet: Exponential_train2
Raw x	Raw y	Dist to X0	Dist to Y0	Distance (m)	Truncated distance	Time (min)	Status	Dose	Combined dose	P from combined dose	Infection probability	Combined prob			X0			Exposure	Total dose	Dose/min
0	0	0	2.3622	2.3622	2	160		0	0	0	0	0			0			160	1.51349	0.00945929
0	31	0	1.5748	1.5748	1.5748	160		6.499e-05	6.499e-05	6.49879e-05	6.49879e-05	6.49879e-05			Y0
0	62	0	0.787402	0.787402	0.787402	160		0.0478791	0.0478791	0.046751	0.046751	0.046751			93
0	93	0	0	0	0	160		1.12	1.12	0.67372	0.67372	0.67372			ID
0	124	0	0.787402	0.787402	0.787402	160		0.0478791	0.0478791	0.046751	0.046751	0.046751			20
0	155	0	1.5748	1.5748	1.5748	160		6.499e-05	6.499e-05	6.49879e-05	6.49879e-05	6.49879e-05
0	186	0	2.3622	2.3622	2	160		0	0	0	0	0
0	217	0	3.14961	3.14961	2	160		0	0	0	0	0
0	248	0	3.93701	3.93701	2	160		0	0	0	0	0
18	0	0.457201	2.3622	2.40604	2	160		0	0	0	0	0
18	31	0.457201	1.5748	1.63983	1.63983	160		2.28422e-05	2.28422e-05	2.28419e-05	2.28419e-05	2.28419e-05
18	62	0.457201	0.787402	0.910513	0.910513	160		0.0243909	0.0243909	0.0240959	0.0240959	0.0240959
18	93	0.457201	0	0.457201	0.457201	160		0.218312	0.218312	0.196126	0.196126	0.196126
18	124	0.457201	0.787402	0.910513	0.910513	160		0.0243909	0.0243909	0.0240959	0.0240959	0.0240959
18	155	0.457201	1.5748	1.63983	1.63983	160		2.28422e-05	2.28422e-05	2.28419e-05	2.28419e-05	2.28419e-05
18	186	0.457201	2.3622	2.40604	2	160		0	0	0	0	0
18	217	0.457201	3.14961	3.18262	2	160		0	0	0	0	0
18	248	0.457201	3.93701	3.96347	2	160		0	0	0	0	0
36	31	0.914402	1.5748	1.82103	1.82103	160		2.78808e-07	2.78808e-07	2.78808e-07	2.78808e-07	2.78808e-07		sum
36	62	0.914402	0.787402	1.2067	1.2067	160		0.00330503	0.00330503	0.00329957	0.00329957	0.00329957		1.04188
36	93	0.914402	0	0.914402	0.914402	160		0.0238476	0.0238476	0.0235655	0.0235655	0.0235655
36	124	0.914402	0.787402	1.2067	1.2067	160		0.00330503	0.00330503	0.00329957	0.00329957	0.00329957		1.04188
36	155	0.914402	1.5748	1.82103	1.82103	160		2.78808e-07	2.78808e-07	2.78808e-07	2.78808e-07	2.78808e-07
36	186	0.914402	2.3622	2.53301	2	160		0	0	0	0	0
36	217	0.914402	3.14961	3.27966	2	160		0	0	0	0	0		-0.47906
36	248	0.914402	3.93701	4.0418	2	160		0	0	0	0	0
91	0	2.3114	2.3622	3.30494	2	160		0	0	0	0	0
91	31	2.3114	1.5748	2.79689	2	160		0	0	0	0	0
91	62	2.3114	0.787402	2.44184	2	160		0	0	0	0	0
91	93	2.3114	0	2.3114	2	160		0	0	0	0	0
91	124	2.3114	0.787402	2.44184	2	160		0	0	0	0	0
91	155	2.3114	1.5748	2.79689	2	160		0	0	0	0	0
91	186	2.3114	2.3622	3.30494	2	160		0	0	0	0	0
91	217	2.3114	3.14961	3.90674	2	160		0	0	0	0	0
91	248	2.3114	3.93701	4.56537	2	160		0	0	0	0	0
109	0	2.76861	2.3622	3.63939	2	160		0	0	0	0	0
109	31	2.76861	1.5748	3.18515	2	160		0	0	0	0	0
109	62	2.76861	0.787402	2.8784	2	160		0	0	0	0	0
109	93	2.76861	0	2.76861	2	160		0	0	0	0	0
109	124	2.76861	0.787402	2.8784	2	160		0	0	0	0	0
109	155	2.76861	1.5748	3.18515	2	160		0	0	0	0	0
109	186	2.76861	2.3622	3.63939	2	160		0	0	0	0	0
109	217	2.76861	3.14961	4.19347	2	160		0	0	0	0	0
109	248	2.76861	3.93701	4.81302	2	160		0	0	0	0	0
Actual	2
d0	2
alpha	6.3
kappa	0.007
All person	1.04188
error	0.47906
