# Supplementary material for: Parametric analysis of SARS-CoV-2 dose-response models in transportation scenarios
Source: PLoS One. 2024 Jun 12;19(6):e0301996. doi: 10.1371/journal.pone.0301996 (PMC11168674; doi:10.1371/journal.pone.0301996)
Supplement: S1 Data — (ZIP) [file pone.0301996.s001.zip › Supplementary_parameterization/Parameterization_Exponential_Wuhan Large Bus.xlsx]

## Sheet: Exponential_Travel bus
Raw x	Raw y	Dist to X0	Dist to Y0	Distance (m)	Truncated distance	Time (min)	Status	Infection probability		X0
0	-50	0.685801	10.7696	10.7914	3.5	150		0		27
0	0	0.685801	9.49962	9.52434	3.5	150		0		Y0
27	0	0	9.49962	9.49962	3.5	150		0		374
73	0	1.1684	9.49962	9.5712	3.5	150		0
100	0	1.8542	9.49962	9.67889	3.5	150		0
0	34	0.685801	8.63602	8.6632	3.5	150		0
18	34	0.2286	8.63602	8.63904	3.5	150		0
0	68	0.685801	7.77242	7.80261	3.5	150		0
18	68	0.2286	7.77242	7.77578	3.5	150		0
54	68	0.685801	7.77242	7.80261	3.5	150		0
72	68	1.143	7.77242	7.85601	3.5	150		0
0	102	0.685801	6.90881	6.94277	3.5	150		0
18	102	0.2286	6.90881	6.91259	3.5	150		0
54	102	0.685801	6.90881	6.94277	3.5	150		0
72	102	1.143	6.90881	7.00273	3.5	150		0
0	136	0.685801	6.04521	6.08399	3.5	150	Yes	0
18	136	0.2286	6.04521	6.04953	3.5	150	Yes	0
54	136	0.685801	6.04521	6.08399	3.5	150		0
72	136	1.143	6.04521	6.15232	3.5	150		0
0	170	0.685801	5.18161	5.2268	3.5	150	Yes	0
18	170	0.2286	5.18161	5.18665	3.5	150		0
54	170	0.685801	5.18161	5.2268	3.5	150	Yes	0
72	170	1.143	5.18161	5.30618	3.5	150		0
0	204	0.685801	4.31801	4.37213	3.5	150		0
18	204	0.2286	4.31801	4.32406	3.5	150		0
54	204	0.685801	4.31801	4.37213	3.5	150		0
72	204	1.143	4.31801	4.46673	3.5	150		0
0	238	0.685801	3.45441	3.52182	3.5	150		0
18	238	0.2286	3.45441	3.46196	3.46196	150		9.91724e-07
0	272	0.685801	2.59081	2.68004	2.68004	150		0.0246496
18	272	0.2286	2.59081	2.60087	2.60087	150	Yes	0.0332647
54	272	0.685801	2.59081	2.68004	2.68004	150		0.0246496
72	272	1.143	2.59081	2.83174	2.83174	150		0.0126261
0	306	0.685801	1.7272	1.85837	1.85837	150		0.218595
18	306	0.2286	1.7272	1.74227	1.74227	150		0.265863
54	306	0.685801	1.7272	1.85837	1.85837	150		0.218595
72	306	1.143	1.7272	2.07116	2.07116	150		0.144448
0	340	0.685801	0.863602	1.10278	1.10278	150		0.577033
18	340	0.2286	0.863602	0.893345	0.893345	150		0.67839
54	340	0.685801	0.863602	1.10278	1.10278	150	Yes	0.577033
72	340	1.143	0.863602	1.43257	1.43257	150		0.410205
0	374	0.685801	0	0.685801	0.685801	150		0.767931
27	374	0	0	0	0	150	Index	0.950213
73	374	1.1684	0	1.1684	1.1684	150		0.54395
100	374	1.8542	0	1.8542	1.8542	150		0.220214
16	408	0.279401	0.863602	0.907674	0.907674	150	Yes	0.671746
34	408	0.1778	0.863602	0.881715	0.881715	150		0.683745
52	408	0.635001	0.863602	1.07193	1.07193	150		0.592433
70	408	1.0922	0.863602	1.39238	1.39238	150	Yes	0.430284
Actual	8
d0	3.5
alpha	3.3
kappa	0.02
Total	8.04587
error	0.00573324
