# Supplementary material for: Parametric analysis of SARS-CoV-2 dose-response models in transportation scenarios
Source: PLoS One. 2024 Jun 12;19(6):e0301996. doi: 10.1371/journal.pone.0301996 (PMC11168674; doi:10.1371/journal.pone.0301996)
Supplement: S1 Data — (ZIP) [file pone.0301996.s001.zip › Supplementary_parameterization/Parameterization_Exponential_Wuhan Mini Bus.xlsx]

## Sheet: Exponential_mini bus
Person	Raw x	Raw y	Dist to X0	Dist to Y0	Distance (m)	Truncated distance	Time (min)	Status	Infection probability		X0	Exposure	DOSE	TOTAL	Dose/min
	0	-55	1.8542	4.36881	4.746	3.5	60		0		73	60	0	3.13114	0.0521856
	100	-55	0.685801	4.36881	4.42231	3.5	60		0		Y0		0
	0	0	1.8542	2.97181	3.50281	3.5	60		0		117		0
SI	27	0	1.1684	2.97181	3.19324	3.19324	60		0.000172823				0.000172838
	0	39	1.8542	1.9812	2.71353	2.71353	60		0.00616688				0.00618597
	27	39	1.1684	1.9812	2.30007	2.30007	60		0.0303341				0.0308037
	100	39	0.685801	1.9812	2.09654	2.09654	60		0.0543369				0.055869
	27	78	1.1684	0.990602	1.53181	1.53181	60		0.182872				0.20196
	100	78	0.685801	0.990602	1.20483	1.20483	60		0.303835				0.362168
	0	117	1.8542	0	1.8542	1.8542	60		0.0972769				0.102339
	27	117	1.1684	0	1.1684	1.1684	60		0.31921				0.384501
II	73	117	0	0	0	0	60		0.834701				1.8
SI	25	156	1.2192	0.990602	1.57091	1.57091	60		0.170669				0.187136
Actual	2
d0	3.5
alpha	3.8
kappa	0.03
Total	1.99957
error	0.00021289
