# Supplementary material for: Parametric analysis of SARS-CoV-2 dose-response models in transportation scenarios
Source: PLoS One. 2024 Jun 12;19(6):e0301996. doi: 10.1371/journal.pone.0301996 (PMC11168674; doi:10.1371/journal.pone.0301996)
Supplement: S1 Data — (ZIP) [file pone.0301996.s001.zip › Supplementary_parameterization/Parameterization_Weibull_Harbin Train.xlsx]

## Sheet: Weibull_train2
Raw x	Raw y	Dist to X0	Dist to Y0	Distance (m)	Truncated distance	Time (min)	Status	Dose	Combined dose	Infection probability	Combined prob		combined	X0		Exposure	Total dose	Dose/min	Dose/min/person
0	0	0	2.3622	2.3622	2	160		0	0	0	0			0		160	304.79	1.90493	0.952467
0	31	0	1.5748	1.5748	1.5748	160		1.59174	1.59174	0.00318869	0.00318869			Y0
0	62	0	0.787402	0.787402	0.787402	160		15.9644	15.9644	0.0937574	0.0937574			93
0	93	0	0	0	0	160		48	48	0.39708	0.39708			ID
0	124	0	0.787402	0.787402	0.787402	160		15.9644	15.9644	0.0937574	0.0937574			20
0	155	0	1.5748	1.5748	1.5748	160		1.59174	1.59174	0.00318869	0.00318869
0	186	0	2.3622	2.3622	2	160		0	0	0	0
0	217	0	3.14961	3.14961	2	160		0	0	0	0
0	248	0	3.93701	3.93701	2	160		0	0	0	0
18	0	0.457201	2.3622	2.40604	2	160		0	0	0	0
18	31	0.457201	1.5748	1.63983	1.63983	160		1.10483	1.10483	0.00185395	0.00185395
18	62	0.457201	0.787402	0.910513	0.910513	160		12.6143	12.6143	0.0670086	0.0670086
18	93	0.457201	0	0.457201	0.457201	160		27.1179	27.1179	0.194633	0.194633
18	124	0.457201	0.787402	0.910513	0.910513	160		12.6143	12.6143	0.0670086	0.0670086
18	155	0.457201	1.5748	1.63983	1.63983	160		1.10483	1.10483	0.00185395	0.00185395
18	186	0.457201	2.3622	2.40604	2	160		0	0	0	0
18	217	0.457201	3.14961	3.18262	2	160		0	0	0	0
18	248	0.457201	3.93701	3.96347	2	160		0	0	0	0
36	31	0.914402	1.5748	1.82103	1.82103	160		0.237199	0.59799	0.00018831	0.000539547		sum
36	62	0.914402	0.787402	1.2067	1.2067	160		6.27674	7.66676	0.0242676	0.0268118		1.97403
36	93	0.914402	0	0.914402	0.914402	160		12.5155	12.8763	0.0662557	0.0665837
36	124	0.914402	0.787402	1.2067	1.2067	160		6.27674	6.27674	0.0242676	0.0242676		1.97403
36	155	0.914402	1.5748	1.82103	1.82103	160		0.237199	0.237199	0.00018831	0.00018831
36	186	0.914402	2.3622	2.53301	2	160		0	0	0	0
36	217	0.914402	3.14961	3.27966	2	160		0	0	0	0		0.974034
36	248	0.914402	3.93701	4.0418	2	160		0	0	0	0
91	0	2.3114	2.3622	3.30494	2	160		0	1.4862	0	0.00287986
91	31	2.3114	1.5748	2.79689	2	160		0	15.2267	0	0.0876766
91	62	2.3114	0.787402	2.44184	2	160		0	37.9205	0	0.299789
91	93	2.3114	0	2.3114	2	160		0	15.2267	0	0.0876766
91	124	2.3114	0.787402	2.44184	2	160		0	1.4862	0	0.00287986
91	155	2.3114	1.5748	2.79689	2	160		0	0	0	0
91	186	2.3114	2.3622	3.30494	2	160		0	0	0	0
91	217	2.3114	3.14961	3.90674	2	160		0	0	0	0
91	248	2.3114	3.93701	4.56537	2	160		0	0	0	0
109	0	2.76861	2.3622	3.63939	2	160		0	1.42892	0	0.00271662
109	31	2.76861	1.5748	3.18515	2	160		0	14.83	0	0.084448
109	62	2.76861	0.787402	2.8784	2	160		0	35.6018	0	0.277081
109	93	2.76861	0	2.76861	2	160		0	14.83	0	0.084448
109	124	2.76861	0.787402	2.8784	2	160		0	1.42892	0	0.00271662			0,93
109	155	2.76861	1.5748	3.18515	2	160		0	0	0	0
109	186	2.76861	2.3622	3.63939	2	160		0	0	0	0
109	217	2.76861	3.14961	4.19347	2	160		0	0	0	0
109	248	2.76861	3.93701	4.81302	2	160		0	0	0	0
									304.79					X0
0	0	2.51461	1.5748	2.96703	2	160		0		0				99
0	31	2.51461	0.787402	2.635	2	160		0		0				Y0
0	62	2.51461	0	2.51461	2	160		0		0				62
0	93	2.51461	0.787402	2.635	2	160		0		0				ID
0	124	2.51461	1.5748	2.96703	2	160		0		0				19
0	155	2.51461	2.3622	3.45011	2	160		0		0
0	186	2.51461	3.14961	4.03029	2	160		0		0
0	217	2.51461	3.93701	4.67154	2	160		0		0
0	248	2.51461	4.72441	5.35194	2	160		0		0
18	0	2.0574	1.5748	2.59093	2	160		0		0						0	18	36
18	31	2.0574	0.787402	2.20293	2	160		0		0
18	62	2.0574	0	2.0574	2	160		0		0
18	93	2.0574	0.787402	2.20293	2	160		0		0
18	124	2.0574	1.5748	2.59093	2	160		0		0
18	155	2.0574	2.3622	3.13256	2	160		0		0
18	186	2.0574	3.14961	3.76204	2	160		0		0
18	217	2.0574	3.93701	4.44218	2	160		0		0
18	248	2.0574	4.72441	5.15296	2	160		0		0
36	31	1.6002	0.787402	1.78344	1.78344	160		0.360791		0.000351304
36	62	1.6002	0	1.6002	1.6002	160		1.39002		0.00260751
36	93	1.6002	0.787402	1.78344	1.78344	160		0.360791		0.000351304
36	124	1.6002	1.5748	2.24514	2	160		0		0
36	155	1.6002	2.3622	2.85318	2	160		0		0
36	186	1.6002	3.14961	3.5328	2	160		0		0
36	217	1.6002	3.93701	4.24979	2	160		0		0
36	248	1.6002	4.72441	4.98806	2	160		0		0
91	0	0.2032	1.5748	1.58786	1.58786	160		1.4862		0.00287986
91	31	0.2032	0.787402	0.813198	0.813198	160		15.2267		0.0876766
91	62	0.2032	0	0.2032	0.2032	160		37.9205		0.299789
91	93	0.2032	0.787402	0.813198	0.813198	160		15.2267		0.0876766
91	124	0.2032	1.5748	1.58786	1.58786	160		1.4862		0.00287986
91	155	0.2032	2.3622	2.37093	2	160		0		0
91	186	0.2032	3.14961	3.15615	2	160		0		0
91	217	0.2032	3.93701	3.94225	2	160		0		0
91	248	0.2032	4.72441	4.72878	2	160		0		0
109	0	0.254001	1.5748	1.59516	1.59516	160		1.42892		0.00271662
109	31	0.254001	0.787402	0.827356	0.827356	160		14.83		0.084448
109	62	0.254001	0	0.254001	0.254001	160		35.6018		0.277081
109	93	0.254001	0.787402	0.827356	0.827356	160		14.83		0.084448
109	124	0.254001	1.5748	1.59516	1.59516	160		1.42892		0.00271662
109	155	0.254001	2.3622	2.37582	2	160		0		0
109	186	0.254001	3.14961	3.15983	2	160		0		0
109	217	0.254001	3.93701	3.94519	2	160		0		0
109	248	0.254001	4.72441	4.73123	2	160		0		0
						Actual	2
						q1	0.0016
						q2	1.487
						d0	2
						alpha	2.2
						kappa	0.3
						All person	1.97412
						error	0.0129397
