# Supplementary material for: Parametric analysis of SARS-CoV-2 dose-response models in transportation scenarios
Source: PLoS One. 2024 Jun 12;19(6):e0301996. doi: 10.1371/journal.pone.0301996 (PMC11168674; doi:10.1371/journal.pone.0301996)
Supplement: S1 Data — (ZIP) [file pone.0301996.s001.zip › Supplementary_parameterization/Parameterization_Weibull_Restaurant.xlsx]

## Sheet: Weibull_restaurant
Person	Raw x	Raw y	x (m)	y (m)	Distance (m)	Truncated distance	Time (min)	Status	Infection probability					Notes	x scaling	y scaling	A1 x	A1 y
B1	7.1	0.9	1.775	0.271084	1.79558	1.79558	53	Infected	0.455397						0.25	0.301205	9	2.5
B2	3.9	0.7	0.975	0.210843	0.997537	0.997537	53	Infected	0.56067						0.25	0.301205
B3	4.2	3.7	1.05	1.11446	1.53118	1.53118	53	Infected	0.49381						0.25	0.301205
B4	7.2	3.7	1.8	1.11446	2.11708	2.11708	53	Not infected	0.402739						0.25	0.301205
C1	11.3	0.7	2.825	0.210843	2.83286	2.83286	73	Infected	0.373182						0.25	0.301205
C2	12.3	4.8	3.075	1.44578	3.39793	3.39793	73	Infected	0.100916	Possibility of later infection					0.25	0.301205
C3	12.7	0.7	3.175	0.210843	3.18199	3.18199	73	Not infected	0.229334						0.25	0.301205
C4	13.2	2.9	3.3	0.873494	3.41365	3.41365	73	Not infected	0.0890266						0.25	0.301205
C5	10.2	5.6	2.55	1.68675	3.05739	3.05739	73	Not infected	0.286835						0.25	0.301205
C6	8.3	4.9	2.075	1.4759	2.54635	2.54635	73	Not infected	0.461523						0.25	0.301205
C7	8.8	0.7	2.2	0.210843	2.21008	2.21008	73	Not infected	0.544053						0.25	0.301205
E1	0.1	12.2	0.025	3.6747	3.67478	3.5	20	Not infected	0						0.25	0.301205
E2	1.1	10.4	0.275	3.13253	3.14458	3.14458	20	Not infected	0.0406234						0.25	0.301205
E3	0.7	8.5	0.175	2.56024	2.56621	2.56621	20	Not infected	0.0849625						0.25	0.301205
E4	0.6	7	0.15	2.10843	2.11376	2.11376	20	Not infected	0.114167						0.25	0.301205
E5	2.4	6.7	0.6	2.01807	2.10538	2.10538	20	Not infected	0.114678						0.25	0.301205
F1	12.7	8	3.175	2.40964	3.98585	3.5	20	Not infected	0						0.25	0.301205
F2	12.8	11.4	3.2	3.43373	4.69367	3.5	20	Not infected	0						0.25	0.301205
F3	10.4	13	2.6	3.91566	4.70026	3.5	20	Not infected	0						0.25	0.301205
F4	7.7	12.3	1.925	3.70482	4.17508	3.5	20	Not infected	0						0.25	0.301205
F5	7.2	7.9	1.8	2.37952	2.98364	2.98364	20	Not infected	0.0541449						0.25	0.301205
	Error	0.000628919
Scale	q1	0.0016						4
Shape	q2	1.487
	alpha =	0.53
	r0 = (m)	3.5
	Kappa = (per minute)	1.5
	E and F times	20
Expected infected=	3.99748
For E and F	0.408576
