# Supplementary material for: Parametric analysis of SARS-CoV-2 dose-response models in transportation scenarios
Source: PLoS One. 2024 Jun 12;19(6):e0301996. doi: 10.1371/journal.pone.0301996 (PMC11168674; doi:10.1371/journal.pone.0301996)
Supplement: S1 Data — (ZIP) [file pone.0301996.s001.zip › Supplementary_parameterization/Parameterization_Weibull_Wuhan Large Bus.xlsx]

## Sheet: Weibull_travel bus
Raw x	Raw y	Dist to X0	Dist to Y0	Distance (m)	Truncated distance	Time (min)	Status	Infection probability		X0
0	-50	0.685801	10.7696	10.7914	3.5	150		0		27
0	0	0.685801	9.49962	9.52434	3.5	150		0		Y0
27	0	0	9.49962	9.49962	3.5	150		0		374
73	0	1.1684	9.49962	9.5712	3.5	150		0
100	0	1.8542	9.49962	9.67889	3.5	150		0
0	34	0.685801	8.63602	8.6632	3.5	150		0
18	34	0.2286	8.63602	8.63904	3.5	150		0
0	68	0.685801	7.77242	7.80261	3.5	150		0
18	68	0.2286	7.77242	7.77578	3.5	150		0
54	68	0.685801	7.77242	7.80261	3.5	150		0
72	68	1.143	7.77242	7.85601	3.5	150		0
0	102	0.685801	6.90881	6.94277	3.5	150		0
18	102	0.2286	6.90881	6.91259	3.5	150		0
54	102	0.685801	6.90881	6.94277	3.5	150		0
72	102	1.143	6.90881	7.00273	3.5	150		0
0	136	0.685801	6.04521	6.08399	3.5	150		0
18	136	0.2286	6.04521	6.04953	3.5	150		0
54	136	0.685801	6.04521	6.08399	3.5	150		0
72	136	1.143	6.04521	6.15232	3.5	150		0
0	170	0.685801	5.18161	5.2268	3.5	150		0
18	170	0.2286	5.18161	5.18665	3.5	150		0
54	170	0.685801	5.18161	5.2268	3.5	150		0
72	170	1.143	5.18161	5.30618	3.5	150		0
0	204	0.685801	4.31801	4.37213	3.5	150		0
18	204	0.2286	4.31801	4.32406	3.5	150		0
54	204	0.685801	4.31801	4.37213	3.5	150		0
72	204	1.143	4.31801	4.46673	3.5	150		0
0	238	0.685801	3.45441	3.52182	3.5	150		0
18	238	0.2286	3.45441	3.46196	3.46196	150		1.7103e-08
0	272	0.685801	2.59081	2.68004	2.68004	150		0.00958951
18	272	0.2286	2.59081	2.60087	2.60087	150		0.014236
54	272	0.685801	2.59081	2.68004	2.68004	150		0.00958951
72	272	1.143	2.59081	2.83174	2.83174	150		0.00398006
0	306	0.685801	1.7272	1.85837	1.85837	150		0.174933
18	306	0.2286	1.7272	1.74227	1.74227	150		0.227553
54	306	0.685801	1.7272	1.85837	1.85837	150		0.174933
72	306	1.143	1.7272	2.07116	2.07116	150		0.100283
0	340	0.685801	0.863602	1.10278	1.10278	150		0.626227
18	340	0.2286	0.863602	0.893345	0.893345	150		0.756402
54	340	0.685801	0.863602	1.10278	1.10278	150		0.626227
72	340	1.143	0.863602	1.43257	1.43257	150		0.405378
0	374	0.685801	0	0.685801	0.685801	150		0.859857
27	374	0	0	0	0	150		0.99348
73	374	1.1684	0	1.1684	1.1684	150		0.582345
100	374	1.8542	0	1.8542	1.8542	150		0.176676
16	408	0.279401	0.863602	0.907674	0.907674	150		0.748186
34	408	0.1778	0.863602	0.881715	0.881715	150		0.76298
52	408	0.635001	0.863602	1.07193	1.07193	150		0.646511
70	408	1.0922	0.863602	1.39238	1.39238	150		0.431547
	Actual	8
	q1	0.0016
	q2	1.487
	d0	3.5
	alpha	2.9
	kappa	1.5
	Total	8.33091
	error	0.0413642
