# Supplementary material for: Parametric analysis of SARS-CoV-2 dose-response models in transportation scenarios
Source: PLoS One. 2024 Jun 12;19(6):e0301996. doi: 10.1371/journal.pone.0301996 (PMC11168674; doi:10.1371/journal.pone.0301996)
Supplement: S1 Data — (ZIP) [file pone.0301996.s001.zip › Supplementary_parameterization/Parameterization_Weibull_Wuhan Mini Bus.xlsx]

## Sheet: Weibull_mini bus
Raw x	Raw y	Dist to X0	Dist to Y0	Distance (m)	Truncated distance	Time (min)	Status	Infection probability		X0
0	-55	1.8542	4.36881	4.746	3.5	60		0		73
100	-55	0.685801	4.36881	4.42231	3.5	60		0		Y0
0	0	1.8542	2.97181	3.50281	3.5	60		0		117
27	0	1.1684	2.97181	3.19324	3.19324	60		0.000878349
0	39	1.8542	1.9812	2.71353	2.71353	60		0.0143467
27	39	1.1684	1.9812	2.30007	2.30007	60		0.0494946
100	39	0.685801	1.9812	2.09654	2.09654	60		0.0777052
27	78	1.1684	0.990602	1.53181	1.53181	60		0.1984
100	78	0.685801	0.990602	1.20483	1.20483	60		0.294814
0	117	1.8542	0	1.8542	1.8542	60		0.121822
27	117	1.1684	0	1.1684	1.1684	60		0.306525
73	117	0	0	0	0	60		0.706283
25	156	1.2192	0.990602	1.57091	1.57091	60		0.188067
Actual	2
q1	0.0016
q2	1.487
d0	3.5
alpha	2
kappa	1.45
Total	1.95834
error	0.0208321
